# Supplementary material for: Dual Targeting of Endothelial and Cancer Cells Potentiates In Vitro Nanobody-Targeted Photodynamic Therapy
Source: Cancers (Basel). 2020 Sep 23;12(10):2732. doi: 10.3390/cancers12102732 (PMC7650791; doi:10.3390/cancers12102732)
Supplement: Supplementary file 1 [file cancers-12-02732-s001.zip]

Archive with 2 entries (2 files):
- cancers-916312 uncropped gels blots_marked-1.pdf
- cancers-916312proof╗╪└┤╡─supplementary materials.pdf
